# Supplementary material for: Kinesin-binding protein remodels the kinesin motor to prevent microtubule binding
Source: Sci Adv. 2021 Nov 19;7(47):eabj9812. doi: 10.1126/sciadv.abj9812 (PMC8604404; doi:10.1126/sciadv.abj9812)
Supplement: Supplementary file 2 — Movie S1 [file sciadv.abj9812_movie_s1.zip]

Archive with 1 entries (1 files):
- sciadv.abj9812_movie_s1.mov
